# Supplementary material for: Practical diagnosis of cirrhosis in non-alcoholic fatty liver disease using currently available non-invasive fibrosis tests
Source: Nat Commun. 2023 Aug 26;14:5219. doi: 10.1038/s41467-023-40328-4 (PMC10460420; doi:10.1038/s41467-023-40328-4)
Supplement: Supplementary file 4 — Source Data [file 41467_2023_40328_MOESM4_ESM.xlsx]

## Sheet: Figure 1a
Figure 1a (derivation set)
			Liver biopsy (n)
			F0-2	F3	F4
	Agile3+ <0,451	Agile 4 <0,087	389	53	7
		Agile4 0,087-0,474	3	2	0
		Agile 4> 0,474	0	0	0
	Agile3+ 0,451-0,678	Agile 4 <0,087	39	37	5
		Agile4 0,087-0,474	24	22	13
		Agile 4> 0,474	0	0	0
	Agile3+ ≥0,679	Agile 4 <0,087	4	5	0
		Agile4 0,087-0,474	51	81	35
		Agile 4> 0,474	13	28	61

## Sheet: Figure 1b
Figure 1b (derivation set)
		Liver biopsy (n)
		F0-2	F3	F4
	Agile3+ <0,451	392	55	7
	Agile3+ 0,451-0,678	63	59	18
	Agile3+ ≥0,679 and Agile 4 ≤0,474	55	86	35
	Agile3+ ≥0,679 and Agile 4 >0,474	13	28	61

## Sheet: Figure 1c
Figure 1c (derivation set)
			Liver biopsy (n)
			F0-2	F3	F4
	FMV3G <0,31	CMV3G <0,017	209	31	2
		CMV3G 0,017-0,40	13	0	1
		CMV3G >0,40	0	0	0
	FMV3G 0,31-0,76	CMV3G <0,017	87	20	10
		CMV3G 0,017-0,40	161	104	36
		CMV3G >0,40	1	0	0
	FMV3G >0,76	CMV3G <0,017	0	0	0
		CMV3G 0,017-0,40	36	50	24
		CMV3G >0,40	16	23	48

## Sheet: Figure 1d
Figure 1d (derivation set)
		Liver biopsy (n)
		F0-2	F3	F4
	FMV3G <0,31	222	31	3
	FMV3G 0,31-0,76	249	124	46
	FMV3G >0,76 and CMV3G ≤0,40	36	50	24
	FMV3G >0,76 and CMV3G >0,40	16	23	48

## Sheet: Figure 2a
Figure 2a (validation set)
		Liver biopsy (n)
		F0-2	F3	F4
	Agile3+ <0,451	316	44	2
	Agile3+ 0,451-0,678	81	46	3
	Agile3+ ≥0,679 and Agile 4 ≤0,474	45	66	20
	Agile3+ ≥0,679 and Agile 4 >0,474	3	27	43

## Sheet: Figure 2b
Figure 2b (validation set)
		Liver biopsy (n)
		F0-2	F3	F4
	FMV3G <0,31	182	23	2
	FMV3G 0,31-0,76	231	101	27
	FMV3G >0,76 and CMV3G ≤0,40	29	44	18
	FMV3G >0,76 and CMV3G >0,40	3	15	21

## Sheet: Figure 3b
Figure 3b (derivation set)
			Liver biopsy (n)
			F0-2	F3	F4
	Study algorithm	F0-2	392	55	7
		Liver biopsy	70	60	16
		F3-4	53	100	49
		F4	8	13	49

## Sheet: Figure 3c
Figure 3c (validation set)
			Liver biopsy (n)
			F0-2	F3	F4
	Study algorithm	F0-2	316	44	2
		Liver biopsy	88	48	5
		F3-4	39	80	29
		F4	2	11	32

## Sheet: Figure 5c
Figure 5c (validation set)
			Patients (n)	F0-3 (n)	F4 (n)
	Predicted risk of	0-5	370	369	1
	cirrhosis by the	5-10	110	107	3
	risk chart (%)	10-20	83	73	10
		20-40	64	49	15
		40-60	36	20	16
		60-80	21	8	13
		80-100	12	2	10

## Sheet: Figure 5d
Figure 5d (validation set)
			Patients (n)	F0-2 (n)	F34 (n)
	Predicted risk of	0-10	111	108	3
	advanced fibrosis	10-20	165	147	18
	by the risk chart (%)	20-30	74	57	17
		30-40	64	46	18
		40-50	57	31	26
		50-60	35	20	15
		60-70	52	20	32
		70-80	46	10	36
		80-90	38	3	35
		90-100	54	3	51

[truncated: 1 more sheets: Supplementary Figure s6]
